# Supplementary material for: Oxford nanopore sequencing as a useful tool for investigating the population dynamics of invasive begomoviruses in Sicily
Source: Microb Genom. 2025 Nov 3;11(11):001529. doi: 10.1099/mgen.0.001529 (PMC12582396; doi:10.1099/mgen.0.001529)
Supplement: Fig. S1. [file mgen-11-01529-s001.xlsx]

## Sheet: Table S1 legend
Table S1	TYLCD-related sequences with correct ORFs
Sheet 2020-2022	TYLCD-related sequences with correct ORFs identified in pools collected in 2020-2022
Sheet 1994-1999	TYLCD-related sequences with correct ORFs identified in pools collected in 1994-1999
Representative sequences of each recombination event are indicated in bold

## Sheet: 2020-2022
Sample ID	MinIon code	Sampling year	Sequence ID	Nucleotide sequence
061020_t_2	HPCT_001	2020	r10	ACCGGATGGCCGCGCTACCCGATAAAGAAGTAGGCCCTACGCAGTAATTTATGTCGACCAATCAAATTGCATCCTCAAACGTTAGATAAGTGTTCATTTGTCTTTATATACTTAGTCCCCAAGTAATTTGTCTTGCAATATGTGGGACCCCCTTCTAAATGAATTTCCTGAATCTGTTCACGGATTTCGTTGTATGTTAGCTATTAAATATTTGCAGTCCGTTGAGGAAACTTACGAGCCCAATACATTGGGCCACGATTTAATTAGGGATCTTATATCTGTTGTAAGGGCCCGTGACTATGTCGAAGCGACCCGGCGATATAATCATTTCCACGCCCGTCTCGAAGGTTCGCCGAAGGCTGAACTTCGACAGCCCATACAGCACCCGTGCTGCTGTCC…
			r19	ACCGGATGGCCGCGCTAATAAAGAAGTAGGCCCTACGCAGTAATTTATGTCGACCAATCAAATTGCATCCTCAAACGTTAGATAAGTGTTCATTTGTCTTTATATACTTAGTCCCCAAGTAATTTGTCTTGCAATATGTGGGATCCCCTTCTAAATGAATTTCCTGAATCTGTTCACGGATTTCGTTGTATGTTAGCTATTAAATATTTGCAGTCCGTTGAGGAAACTTACGAGCCCAATACATTGGGCCACGATTTAATTAGGGATCTTATATCTGTTGTAAGGGCCCGTGACTATGTCGAAGCGACCCGGCGATATAATCATTTCCACGCCCGTCTCGAAGGTTCGCCGAAGGCTGAACTTCGACAGCCCATACAGCACCCGTGCTGCTGTCCCCAT…
071020_t_3	HPCT_002	2020	r15	ACCGGATGGCCGCGCTACCCGATAAAGAAGTAGGCCCTACGCAGTAATTTATGTCGACCAATCAAATTGCATCCTCAAACGTTAGATAAGTGTTCATTTGTCTTTATATACTTAGTCCCCAAGTAATTTGTCTTGCAATATGTGGGACCCCCTTCTAAATGAATTTCCTGAATCTGTTCACGGATTTCGTTGTATGTTAGCTATTAAATATTTGCAGTCCGTTGAGGAAACTTACGAGCCCAATACATTGGGCCACGATTTAATTAGGGATCTTATATCTGTTGTAAGGGCCCGTGACTATGTCGAAGCGACCCGGCGATATAATCATTTCCACGCCCGTCTCGAAGGTTCGCCGAAGGCTGAACTTCGACAGCCCATACAGCACCCGTGCTGCTGTCC…
			r22	ACCGGATGGCCGCGCTCCCCGATAAAGAAGTGGGCCCTACGCAGTAATTTATGTCGACCAATGAAATTGCAGCCTCAGAGCTTATATAACTGTTTAGCTTTGTTATAAACTTGCTCCCTAAGTTTTAAAAATACACAAAAATATGTGGGACCCTCTTCTAAATGAATTTCCTGAATCTGTTCACGGATTTCGTTGTATGTTAGCTATTAAATATTTGCAGTCCGTTGAGGAAACTTACGAGCCCAATACATTGGGCCACGATTTAATTAGGGATCTTATATCTGTTGTAAGGGCCCGTGATTATGTCGAAGCGACCCGGCGATATAATCATTTCCACGCCCGTCTCGAAGGTTCGCCGAAGGCTGAACTTCGACAGCCCCTACAGCAGCCGTGCTGCTG…
141021_t_5	D1K8_007	2021	r1	ACCGGATGGCCGCGCTCCCCGATAAAGAAGTGGGCCCTACGCACTAATTTATGTCGACCAATGAAATTGCAGCCTCAGAGCTTATATAACTGTTTAGTTTTGTTATAAACTTGCTCCCTAAGTTTTAAAAATACACAAAAATATGTGGGACCCTCTTCTAAATGAATTTCCTGAATCTGTTCACGGATTTCGTTGTATGTTAGCTATTAAATATTTGCAGTCCGTTGAGGAAACTTACGAGCCCAATACATTGGGCCACGATTTAATTAGGGATCTTATATCTGTTGTAAGGGCCCGTGACTATGTCGAAGCGACCCGGCGATATAATCATTTCCACGCCCGTCTCGAAGGTTCGCCGAAGGCTGAACTTCGACAGCCCATACAGCAGCCGTGCTGCTG…
			r8	ACCGGATGGCCGCGCTACCCGATAAAGAAGTAGGCCCTACGCAGTAATTTATGTCGACCAATCAAATTGCATCCTCAAACGTTAGATAAGTGTTCATTTGTCTTTATATACTTAGTCCCCAAGTAATTTGTCTTGCAATATGTGGGACCCCCTTCTAAATGAATTTCCTGAATCTGTTCACGGATTTCGTTGTATGTTAGCTATTAAATATTTGCAGTCCGTTGAGGAAACTTACGAGCCCAATACATTGGGCCACGATTTAATTAGGGATCTTATATCTGTTGTAAGGGCCCGTGACTATGTCGAAGCGACCCGGCGATATAATCATTTCCACGCCCGTCTCGAAGGTTCGCCGAAGGCTGAACTTCGACAGCCCATACAGCACCCGTGCTGCTGTCC…
			r14	ACCGGATGGCCGCGCTACCCGATAAAGAAGTAGGCCCTACGCAGTAATTTATGTCGACCAATCAAATTGCATCCTCAAACGTTAGATAAGTGTTCATTTGTCTTTATATACTTAGTCCCCAAGTAATTTGTCTTGCAATATGTGGGACCCCCTTCTAAATGAATTTCCTGAATCTGTTCACGGATTTCGTTGTATGTTAGCTATTAAATATTTGCAGTCCGTTGAGGAAACTTACGAGCCCAATACATTGGGCCACGATTTAATTAGGGATCTTATATCTGTTGTAAGGGCCCGTGACTATGTCGAAGCGACCCGGCGATATAATCATTTCCACGCCCGTCTCGAAGGTTCGCCGAAGGCTGAACTTCGACAGCCCATACAGCACCCGTGCTGCTGTCC…
			r19	ACCGGATGGCCGCGCTACCCGATAAAGAAGTAGGCCCTACGCAGTAATTTATGTCGACCAATCAAATTGCATCCTCAAACGTTAGATAAGTGTTCATTTGTCTTTATATACTTAGTCCCCAAGTAATTTGTCTTGCAATATGTGGGACCCCCTTCTAAATGAATTTCCTGAATCTGTTCACGGATTTCGTTGTATGTTAGCTATTAAATATTTGCAGTCCGTTGAGGAAACTTACCAGCCCAATACATTGGGCCACGATTTAATTAGGGATCTTATATCTGTTGTAAGGGCCCGTGACTATGTCGAAGCGACCCGGCGATATAATCATTTCCACGCCCGTCTCGAAGGTTCGCCGAAGGCTGAACTTCGACAGCCCATACAGCACCCGTGCTGCTGTCC…
			r20	ACCGGATGGCCGCGCTCCCCGATAAAGAAGTGGGCCCTACGCACTAATTTATGTCGACCAATGAAATTGCAGCCTCAGAGCTTATATAACTGTTTAGTTTTGTTATAAACTTGCTCCCTAAGTTTTAAAAATACACAAAAATATGTGGGACCCTCTTCTAAATGAATTTCCTGAATCTGTTCACGGATTTCGTTGTATGTTAGCTATTAAATATTTGCAGTCCGTTGAGGAAACTTACGAGCCCAATACATTGGGCCACGATTTAATTAGGGATCTTATATCTGTTGTAAGGGCCCATGACTATGTCGAAGCGACCCGGCGATATAATCATTTCCACGCCCGTCTCGAAGGTTCGCCGAAGGCTGAACTTCGACAGCCCATACAGCAGCCGTGCTGCTG…
			r24	ACCGGATGGCCGCGCTCCCCGATAAAGAAGTGGGCCCTACGCACTAATTTATGTCGACCAATGAAATTGCAGCCTCAGAGCTTATATAACTGTTTAGTTTTGTTATAAACTTGCTCCCTAAGTTTTAAAAATACACAAAAATATGTGGGACCCTCTTCTAAATGAATTTCCTGAATCTGTTCACGGATTTCGTTGTATGTTAGCTATTAAATATTTGCAGTCCGTTGAGGAAACTTACGAGCCCAATACATTGGGCCACGATTTAATTAGGGATCTTATATCTGTTGTAAGGGCCCGTGACTATGTCGAAGCGACCCGGCGATATAATCATTTCCACGCCCGTCTCGAAGGTTCGCCGAAGGCTGAACTTCGACAGCCCATACAGCAGCCGTGCTGCTG…
			r34	ACCGGATGGCCGCGCTACCCGATAAAGAAGTAGGCCCTACGCAGTAATTTATGTCGACCAATCAAATTGCATCCTCAAACGTTAGATAAGTGTTCATTTGTCTTTATATACTTAGTCCCCAAGTAATTTGTCTTGCAATATGTGGGACCCCCTTCTAAATGAATTTCCTGAATCTGTTCACGGATTTCGTTGTATGTTAGCTATTAAATATTTGCAGTCCGTTGAGGAAACTTACGAGCCCAATACATTGGGCCACGATTTAATTAGGGATCTTATATCTGTTGTAAGGGCCCGTGACTATGTCGAAGCGACCCGGCGATATAATCATTTCCACGCCCGTCTCGAAGGTTCGCCGAAGGCTGAACTTCGACAGCCCATACAGCACCCGTGCTGCTGTCC…
			r41	ACCGGATGGCCGCGCTCCCCGATAAAGAAGTGGGCCCTACGCACTAATTTATGTCGACCAATGAAATTGCAGCCTCAGAGCTTATATAACTGTTTAGTTTTGTTATAAACTTGCTCCCTAAGTTTTAAAAATACACAAAAATATGTGGGACCCTCTTCTAAATGAATTTCCTGAATCTGTTCACGGATTTCGTTGTATGTTAGCTATTAAATATTTGCAGTCCGTTGAGGAAACTTACGAGCCCAATACATTGGGCCACGATTTAATTAGGGATCTTATATCTGTTGTAAGGGCCCGTGACTATGTCGAAGCGACCCGGCGATATAATCATTTCCACGCCCGTCTCGAAGGTTCGCCGAAGGCTGAACTTCGACAGCCCATACAGCAGCCGTGCTGCTG…
			r57	ACCGGATGGCCGCGCTACCCGATAAAGAAGTAGGCCCTACGCAGTAATTTATGTCGACCAATCAAATTGCATCCTCAAACGTTAGATAAGTGTTCATTTGTCTTTATATACTTAGTCCCCAAGTAATTTGTCTTGCAATATGTGGGACCCCCTTCTAAATGAATTTCCTGAATCTGTTCACGGATTTCGTTGTATGTTAGCTATTAAATATTTGCAGTCCGTTGAGGAAACTTACGAGCCCAATACATTGGGCCACGATTTAATTAGGGATCTTATATCTGTTGTAAGGGCCCGTGACTATGTCGAAGCGACCCGGCGATATAATCATTTCCACGCCCGTCTCGAAGGTTCGCCGAAGGCTGAACTTCGACAGCCCATACAGCACCCGTGCTGCTGTCC…
			r58	ACCGGATGGCCGCGCTCCCCGATAAAGAAGTGGGCCCTACGCACTAATTTATGTCGACCAATGAAATTGCAGCCTCAGAGCTTATATAACTGTTTAGTTTTGTTATAAACTTGCTCCCTAAGTTTTAAAAATACACAAAAATATGTGGGACCCTCTTCTAAATGAATTTCCTGAATCTGTTCACGGATTTCGTTGTATGTTAGCTATTAAATATTTGCAGTCCGTTGAGGAAACTTACGAGCCCAATACATTGGGCCACGATTTAATTAGGGATCTTATATCTGTTGTAAGGGCCCGTGACTATGTCGAAGCGACCCGGCGATATAATCATTTCCACGCCCGTCTCGAAGGTTCGCCGAAGGCTGAACTTCGACAGCCCATACAGCAGCCGTGCTGCTG…
141122_t_1	D1K8_009	2022	r10	ACCGGATGGCCGCGCTACCCATAAAGAAGTAGGCCCTACGCAGTAATTTATGTCGACCAATCAAATTGCATCCTCAAACGTTAGATAACTGTTCATTTGTCTTTATATACTTAGTCCCCAAGTAATTTGTTTTGCAATATGTGGGACCCCCTTCTAAATGAATTTCCTGAATCTGTTCACGGATTTCGTTGTATGTTAGCTATTAAATATTTGCAGTCCGTTGAGGAAACTTACGAGCCCAATACATTGGGCCACGATTTAATTAGGGATCTTATATCTGTTGTAAGGGCCCGCGACTATGTCGAAGCGACCCGGCGATATAATCATTTCCACGCCCGCCTCGAAGGTTCGCCGAAGGCTGAACTTCGACAGCCCATACAGCACCCGTGCTGCTGTCCC…
			r15	ACCGGATGGCCGCGCTACCCGATAAAGAAGTAGGCCCTACGCAGTAATTTATGTCGACCAATCAAATTGCATCCTCAAACGTTAGATAAGTGTTCATTTGTCTTTATATACTTAGTCCCCAAGTAATTTGTCTTGCAATATGTGGGACCCCCTTCTAAATGAATTTCCTGAATCTGTTCACGGATTTCGTTGTATGTTAGCTATTAAATATTTGCAGTCCGTTGAGGAAACTTACGAGCCCAATACATTGGGCCACGATTTAATTAGGGATCTTATATCTGTTGTAAGGGCCCGTGACTATGTCGAAGCGACCCGGCGATATAATCATTTCCACGCCCGCCTCGAAGGTTCGCCGAAGGCTGAACTTCGACAGCCCATACAGCACCCGTGCTGCTGTCC…
150721_w_1	D1K8_010	2021	r1	ACCGGATGGCCGCGCCCCCGATAAAGAAGTAGGCCCCACGCACTAATTTATGTCGACCAATGAAATTGCAGCCTCAAAGCTTATATAACTGTTTAGCTTTGTTATAAACTTGCTCCCTAAGTTTTAAAAATACACAAAATGTGGGACCCTCTTCTAAATGAATTTCCTGAATCTGTTCACGGATTTCGTTGTATGTTAGCTATTAAATATTTGCAGTCCGTTGAGGAAACTTACGAGCCCAATACATTGGGCCACGATTTAATTAGGGATCTTATATCTGTTGTAAGGGCCCGTGACTATGTCGAAGCGGCCCGGCGATATAATCATTTCCACGCCCGTCTCGAAGGTTCGCCGAAGGCTGAACTTCGACAGCCCATACAGCAGCCGTGCTGCTGTCCC…
			r2	ACCGGATGGCCGCGCCCCCCATAAAGAAGTAGGCCCCACGCACTAATTTATGTCGACCAATGAAATTGCAGCCTCAAAGCTTATATAACTGTTTAGCTTTGTTATAAACTTGCTCCCTAAGTTTTAAAAATACACAAAATGTGGGACCCTCTTCTAAATGAATTTCCTGAATCTGTTCACGGATTTCGTTGTATGTTAGCTATTAAATATTTGCAGTCCGTTGAGGAAACTTACGAGCCCAATACATTGGGCCACGATTTAATTAGGGATCTTATATCTGTTGTAAGGGCCCGTGATTATGTCGAAGCGGCCCGGCGATATAATCATTTCCACGCCCGTCTCGAAGGTTCGCCGAAGGCTGAACTTCGACAGCCCATACAGCAGCCGTGCTGCTGTCCC…
141021_t_4	D1K8_013	2021	r1	ACCGGATGGCCGCGCTACCCTATAAAGAAGTAGGCCCTACGCAGTAATTTATGTCGACCAATCAAATTGCATCCTCAAACGTTAGATAAGTGTTCATTTGTCTTTATATACTTAGTCCCCAAGTAATTTGTCTTGCAATATGTGGGACCCCCTTCTAAATGAATTTCCTGAATCTGTTCACGGATTTCGTTGTATGTTAGCTATTAAATATTTGCAGTCCGTTGAGGAAACTTACGAGCCCAATACATTGGGCCACGATTTAATTAGGGATCTTATATCTGTTGTAAGGGCCCGTGACTATGTCGAAGCGACCCGGCGATATAATCATTTCCACGCCCGTCTCGAAGGTTCGCCGAAGGCTGAACTTCGACAGCCCATACAGCACCCGTGCTGCTGTCC…
			r9	ACCGGATGGCCGCGCTCCCCGATAAAGAAGTAGGCCCTACGCAGTAATTTATGTCGACCAATCAAATTGCATCCTCAAACGTTAGATAAGTGTTCATTTGTCTTTATATACTTAGTCCCCAAGTAATTTGTCTTGCAATATGTGGGACCCCCTTCTAAATGAATTTCCTGAATCTGTTCACGGATTTCGTTGTATGTTAGCTATTAAATATTTGCAGTCCGTTGAGGAAACTTACGAGCCCAATACATTGGGCCACGATTTAATTAGGGATCTTATATCTGTTGTAAGGGCCCATGACTATGTCGAAGCGACCCGGCGATATAATCATTTCCACGCCCGTCTCGAAGGTTCGCCGAAGGCTGAACTTCGACAGCCCATACAGCACCCGTGCTGCTGTCC…
			r13	ACCGGATGGCCGCGCTACCCGATAAAGAAGTAGGCCCTACGCAGTAATTTATGTCGACCAATCAAATTGCATCCTCAAACGTTAGATAAGTGTTCATTTGTCTTTATATACTTAGTCCCCAAGTAATTTGTCTTGCAATATGTGGGACCCCCTTCTAAATGAATTTCCTGAATCTGTTCACGGATTTCGTTGTATGTTAGCTATTAAATATTTGCAGTCCGTTGAGGAAACTTACGAGCCCAATACATTGGGCCACGATTTAATTAGGGATCTTATATCTGTTGTAAGGGCCCGTGACTATGTCGAAGCGACCCGGCGATATAATCATTTCCACGCCCGTCTCGAAGGTTCGCCGAAGGCTGAACTTCGACAGCCCATACAGCACCCGTGCTGCTGTCC…
			r18	ACCGGATGGCCGCGCTACCCGATAAAGAAGTAGGCCCTACGCAGTAATTTATGTCGACCAATCAAATTGCATCCTCAAACGTTAGATAAGTGTTCATTTGTCTTTATATACTTAGTCCCCAAGTAATTTGTCTTGCAATATGTGGGACCCCCTTCTAAATGAATTTCCTGAATCTGTTCACGGATTTCGTTGTATGTTAGCTATTAAATATTTGCAGTCCGTTGAGGAAACTTACGAGCCCAATACATTGGGCCACGATTTAATTAGGGATCTTATATCTGTTGTAAGGGCCCGTGACTATGTCGAAGCGACCCGGCGATATAATCATTTCCACGCCCGTCTCGAAGGTTCGCCGAAGGCTGAACTTCGACAGCCCATACAGCACCCGTGCTGCTGTCC…
			r20	ACCGGATGGCCGCGCTCCCCGATAAAGAAGTAGGCCCTACGCAGTAATTTATGTCGACCAATCAAATTGCATCCTCAAACGTTAGATAAGTGTTCATTTGTCTTTATATACTTAGTCCCCAAGTAATTTGTCTTGCAATATGTGGGACCCCCTTCTAAATGAATTTCCTGAATCTGTTCACGGATTTCGTTGTATGTTAGCTATTAAATATTTGCAGTCCGTTGAGGAAACTTACGAGCCCAATACATTGGGCCACGATTTAATTAGGGATCTTATATCTCTTGTAAGGGCCCGTGACTATGTCGAAGCGACCCGGCGATATAATCATTTCCACGCCCGTCTCGAAGGTTCGCCGAAGGCTGAACTTCGACAGCCCATACAGCACCCGTGCTGCTGTCC…

## Sheet: 1994-1999
Sample ID	MinIon code	Sampling year	Sequence ID	Nucleotide sequence
051294_vv	D1K8_016	1994	r2	ACCGGATGGCCGCGCTACCCGATAAAGAAGTGGGCCCTACGCAGTAATTTATGTCGACCAATGAAATTGCAGCCTCAGAGCTTATATAACTGTTTAGCTTTGTTATAAACTTGCTCCCTAAGTTTTAAAAATACACAAAATGTGGGATCCATTATTAAATGAATTTCCTGATTCAGTACATGGTCTCCGATGCATGCTCGCAATTAAATATTTGCAGCTAGTTGAAGAAACCTACGAACCTAATACCCTTGGTCACGACCTAATCAGGGATCTCATCTCCGTCATTCGTGCTCGTGACTATGCCGAAGCGAACCGGCGATATACTAATTTCAACGCCCGTCTCGAAGGTTCGTCGAAGACTGAACTTCGACAGCCCGTATACCAGCCGTGCTGCTGCCC…
130999_t_1	D1K8_017	1999	r6	ACCGGATGGCCGCGCTACCCGATAAAGAAGTGGGCCCTACGCAGTAATTTATGTCGACCAATGAAATTGCAGCCTCAGAGCTTATATAACTGTTTAGCTTTGTTATAAACTTGCTCCCTAAGTTTTAAAAATACACAAAATGTGGGATCCATTATTAAATGAATTTCCTGATTCAGTACATGGTCTCCGATGCATGCTCGCAATTAAATATTTGCAGCTAGTTGAAGAAACCTACGAACCTAATACCCTTGGTCACGACCTAATCAGGGATCTCATCTCCGTCATTCGTGCTCGTGACTATGCCGAAGCGAACCGGCGATATACTAATTTCAACGCCCGTCTCGAAGGTTCGTCGAAGACTGAACTTCGACAGCCCGTATACCAGCCGTGCTGCTGCCC…
			r7	ACCGGATGGCCGCGCTACCCGATAAAGAAGTGGGCCCTACGCAGTAATTTATGTCGACCAATGAAATTGCAGCCTCAGAGCTTATATAACTGTTTAGCTTTGTTATAAACTTGCTCCCTAAGTTTTAAAAATACAGAAAATGTGGGATCCATTATTAAATGAATTTCCTGATTCAGTACATGGACTCCGATGCATGCTCGCAATTAAATATTTGCAGCTAGTTGAAGAAACCTACGAACCTAATACCCTTGGTCACGACCTAATCAGGGATCTCATCTCTGTCATTCGTGCTCGTGACTATGCCGAAGCGAACCGGCGATATACTAATTTCAACGCCCGTCTCGAAGGTTCGTCGAAGACTGAACTTCGACAGCCCGTATACCAGCCGTGCTGCTGCCC…
			r8	ACCGGATGGCCGCGCTACCCGATAAAGAAGTGGTCCCTACGCAGTAATTTATGTCGACCAATGAAATTGCAGCCTCAGAGCTTATATAACTGTTTAGCTTTGTTATAAACTTGCTCCCTAAGTTTTAAAAATACACAAAATGTGGGATCCATTATTAAATGAATTTCCTGATTCAGTACATGGTCTCCGATGCATGCTAGCAATTAAATATTTGCAGCTAGTTGAAGAAACCTACGAACCTAATACCCTTGGTCACGACCTAATCAGGGATCTCATCTCCGTCATTCGTGCTCGTGACTATGCCGAAGCGAACCGGCGATATACTAATTTCAACGCCCGTCTCGAAGGTTCGTCGAAGACTGAACTTCGACAGCCCGTATACCAGCCGTGCTGCTGCCC…
			r10	ACCGGATGGCCGCGCTACCCGATAAAGAAGTGGGCCCTACGCAGTAATTTATGTCGACCAATGAAATTGCAGCCTCAGAGCTTATATAACTGTTTAGCTTTGTTATAAACTTGCTCCCTAAGTTTTAAAAATACACAAAATGTGGGATCCATTATTAAATGAATTTCCTGATTCAGTACATGGTCTCCGATGCATGCTCGCAATTAAATATTTGCAGCTAGTTGAAGAAACCTACGAACCTAATACCCTTGGTCACGACCTAATCAGGGATCTCATCTCTGTCATTCGTGCTCGTGACTATGCCGAAGCGAACCGGCGATATACTAATTTCAACGCCCGTCTCGAAGGTTCGTCGAAGACTGAACTTCGACAGCCCGTATACCAGCCGTGCTGCTGCCC…
			r12	ACCGGATGGCCGCGCTACCCGATAAAGAAGTGGGCCCTACGCAGTAATTTATGTCGACCAATGAAATTGCAGCCTCAGAGCTTATATAACTGTTTAGCTTTGTTATAAACTTGCTCCCTAAGTTTTAAAAATACACAAAATGTGGGATCCATTATTAAATGAATTTCCTGATTCAGTACATGGTCTCCGATGCATGCTCGCAATTAAATATTTGCAGCTAGTTGAAGAAACCTACGAACCTAATACCCTTGGTCACGACCTAATCAGGGATCTCATCTCCGTCATTCGTGCTCGTGACTATGCCGAAGCGAACCGGCGATATACTAATTTCAACGCCCGTCTCGAAGGTTCGTCGAAGACTGAACTTCGACAGCCCGTATACCAGCCGTGCTGCTGCCC…
			r18	ACCGGATGGCCGCGCTCCCCGATAAAGAAGTGGGTCCTACGCAGTAATTTCTGTCGACCAATGAAATTCCAGCCTCAAAGCTTAAATAATTGTTTAGCTTTCTTATAAACTTGCTCACTAAGTTTTAAAAATACCACAAAATGTGCGATCCATTATTAAATGAATTTCCTGATTCTGTCCATGGTCTCCGATGCATGCTCGCAATTAAATATTTGCAGCTAGTTGAAGAAACCTACGAACCAAATACCCTTGGTCACGACCTAATTAGGGATCTCATCTCCGTCATTCGTGCTCGTGACTATGCCGAAGCGAACCGGCGATATACTAATTTCAACGCCCGTCTCGAAGGTTCGTCGAAGACTGAACTTCGACAGCCCGTATACCAGCCGTGCTGCTGCC…
			r23	ACCGGATGGCCGCGCTACCCGATAAAGAAGTGGGCCCTACGCAGTATTTTATGTCGACCAATGAAATTGCAGCCTCAGAGCTTATATAACTGTTTAGCTTTGTTATAAACTTGCTCCCTAAGTTTTAAAAATACAGAAAATGTGGGATCCATTATTAAATGAATTTCCTGATTCAGTACATGGTCTCCGATGCATGCTCGCAATTAAATATTTGCAGCTAGTTGAAGAAACCTACGAACCTAATACCCTTGGTCACGACCTAATCAGGGATCTCATCTCCGTCATTCGTGCTCGTGACTATGCCGAAGCGAACCGGCGATATACTAATTTCAACGCCCGTCTCGAAGGTTCGTCGAAGACTGAACTTCGACAGCCCGTATACCAGCCGTGCTGCTGCCC…
			r24	ACCGGATGGCCGCGCTACCCGATAAAGAAGTGGGCCCTACGCAGTAATTTATGTCGACCAATGAAATTGCAGCCTCAGAGCTTATATAACTGTTTAGCTTTGTTATAAACTTGCTCCCTAAGTTTTAAAAATACAGAAAATGTGGGATCCATTATTAAATGAATTTCATGATTCAGTACATGGTCTCCGATGCATGCTCGCAATTAAATATTTGCAGCTAGTTGAAGAAACCTACGAACCTAATACCCTTGGTCACGACCTAATCAGGGATCTCATCTCCGTCATTCGTGCTCGTGACTATGCCGAAGCGAACCGGCGATATACTAATTTCAACGCCCGTCTCGAAGGTTCGTCGAAGACTGAACTTCGACAGCCCGTATACCAGCCGTGTTGCTGCCC…
			r25	ACCGGATGGCCGCGCTACCCGATAAAGAAGTGGGCCCTACGCAGTAATTTATGTCGACCAATGAAATTGCAGCCTCAGAGCTTATATAACTGTTTAGCTTTGTTATAAACTTGCTCCCTAAGTTTTAAAAATACACAAAATGTGGGATCCATTATTAAATGAATTTCCTGATTCAGTACATGGTCTCCGATGCATGCTCGCAATTAAATATTTGCAGCTAGTTGAAGAAACCTACGAACCTAATACCCTTGGTCACGACCTAATCAGGGATCTCATCTCCGTCATTCGTGCTCGTGACTATGCCGAAGCGAACCGGCGATATACTAATTTCAACGCCCGTCTCGAAGGTTCGTCGAAGACTGAACTTCGACAGCCCGTATACCAGCCGTGCTGCTGCCC…
			r28	ACCGGATGGCCGCGCTACCCGATAAAGAAGTGGGCCCTACGCAGTAATTTATGTCGACCAATGAAATTGCAGCCTCAGAGCTTATATAACTGTTTAGCTTTGTTATAAACTTGCTCCCTAAGTTTTAAAAATACACAAAATGTGGGATCCATTATTAAATGAATTTCCTGATTCAGTACATGGTCTCCGATGCATGCTCGCAATTAAATATTTGCAGCTAGTTGAAGAAACCTACGAACCTAATACCCTTGGTCACGACCTAATCAGGGATCTCATCTCCGTCATTCGTGCTCGTGACTATGCCGAAGCGAACCGGCGATATACTAATTTCAACGCCCGTCTCGAAGGTTCGTCGAAGACTGAACTTCGACAGCCCGTATACCAGCCGTGCTGCTGCCC…
			r29	ACCGGATGGCCGCGCTACCCGATAAAGAAGTGGGCCCTACGCAGTAATTTATGTCGACCAATGAAATTGCAGCCTCAGAGCTTATATAACTGTTTAGCTTTGTTATAAACTTGCTCCCTAAGTTTTAAAAATACACAAAATGTGGGATCCATTATTAAATGAATTTCCTGATTCAGTACATGGTCTCCGATGCATGCTCGCAATTAAATATTTGCAGCTAGTTGAAGAAACCTACGAACCTAATACCCTTGGTCACGACCTAATCAGGGATCTCATCTCCGTCATTCGTGCTCGTGACTATGCCGAAGCGAACCGGCGATATACTAATTTCAACGCCCGTCTCGAAGGTTCGTCGAAGACTGAACTTCGACAGCCCGTATACCAGCCGTGCTGCTGCCC…
			r31	ACCGGATGGCCGCGCTACCCGATAAAGAAGTGGGCCCTACGCAGTAATTTATGTCGACCAATGAAATTGCAGCCTCAGAGCTTATATAACTGTTTAGCTTTGTTATAAACTTGCTCCCTAAGTTTTAAAAATACACAAAATGTGGGATCCATTATTAAATGAATTTCCTGATTCAGTACATGGTCTCCGATGCATGCTCGCAATTAAATATTTGCAGCTAGTTGAAGAAACCTACGAACCTAATACCCTTGGTCACGACCTAATCAGGGATCTCATCTCCGTCATTCGTGCTCGTGACTATGCCGAAGCGAACCGGCGATATACTAATTTCAACGCCCGTCTCGAAGGTTCGTCGAAGACTGAACTTCGACAGCCCGTATACCAGCCGTGCTGCTGCCC…
			r33	ACCGGATGGCCGCGCTACCCGATAAAGAAGTGGGCCCTACGCAGTAATTTATGTCGACCAATGAAATTGCAGCCTCAGAGCTTATATAACTGTTTAGCTTTGTTATAAACTTGCTCCCTAAGTTTTAAAAATACACAAAATGTGGGATCCATTATTAAATGAATTTCCTGATTCAGTACATGGTCTCCGATGCATGCTCGCAATTAAATATTTGCAGCTAGTTGAAGAAACCTACGAACCTAATACCCTTGGTCACGACCTAATCAGGGATCTCATCTCCGTCATTCGTGCTCGTGACTATGCCGAAGCGAACCGGCGATATACTAATTTCAACGCCCGTCTCGAAGGTTCGTCGAAGACTGAACTTCGACAGCCCGTATACCAGCCGTGCTGCTGCCC…
			r35	ACCGGATGGCCGCGCTACCCGATAAAGAAGTGGGCCCTACGCAGTAATTTATGTCGACCAATGAAATTGCAGCCTCAGAGCTTATATAACTGTTTAGCTTTGTTATAAACTTGCTCCCTAAGTTTTAAAAATACACAAAATGTGGGATCCATTATTAAATGAATTTCCTGATTCAGTACATGGTCTCCGATGCATGCTCGCAATTAAATATTTGCAGCTAGTTGAAGAAACCTACGAACCTAATACCCTTGGTCACGACCTAATCAGGGATCTCATCTCCGTCATTCGTGCTCGTGACTATGCCGAAGCGAACCGGCGATATACTAATTTCAACGCCCGTCTCGAAGGTTCGTCGAAGACTGAACTTCGACAGCCCGTATACCAGCCGTGCTGCTGCCC…
			r41	ACCGGATGGCCGCGCTACCCGATAAAGAAGTGGGCCCTACGCAGTAATTTATGTCGACCAATGAAATTGCAGCCTCAGAGCTTATATAACTGTTTAGCTTTGTTATAAACTTGCTCCCTAAGTTTTAAAAATACACAAAATGTGGGATCCATTATTAAATGAATTTCCTGATTCAGTACATGGTCTCCGATGCATGCTCGCAATTAAATATTTGCAGCTAGTTGAAGAAACCTACGAACCTAATACCCTTGGTCACGACCTAATCAGGGATCTCATCTCCGTCATTCGTGCTCGTGACTATGCCGAAGCGAACCGGCGATATACTAATTTCAACGCCCGTCTCGAAGGTTCGTCGAAGACTGAACTTCGACAGCCCGTATACCAGCCGTGCTGCTGCCC…
			r45	ACCGGATGGCCGCGCTACCCGATAAAGAAGTGGGCCCTACGCAGTAATTTATGTCGACCAATGAAATTGCAGCCTCAGAGCTTATATAACTGTTTAGCTTTGTTATAAACTTGCTCCCTAAGTTTTAAAAATACACAAAATGTGGGATCCATTATTAAATGAATTTCCTGATTCAGTACATGGTCTCCGATGCATGCTCGCAATTAAATATTTGCAGCTAGTTGAAGAAACCTACGAACCTAATACCCTTGGTCACGACCTAATCAGGGATCTCATCTCCGTCATTCGTGCTCGTGACTATGCCGAAGCGAACCGGCGATATACTAATTTCAACGCCCGTCTCGAAGGTTCGTCGAAGACTGAACTTCGACAGCCCGTATACCAGCCGTGCTGCTGCCC…
			r49	ACCGGATGGCCGCGCTCCCCGATAAAGAAGTGGGTCCTACGCAGTAATTTCTGTCGACCAATGAAATTCCAGCCTCAAAGCTTAAATAATTGTTTAGCTTTCTTATAAACTTGCTCACTAAGTTTTAAAAATACCACAAAATGTGGGATCCATTATTAAATGAATTTCCTGATTCTGTCCATGGTCTCCGATGCATGCTCGCAATTAAATATTTGCAGCTAGTTGAAGAAACCTACGAACCAAATACCCTTGGTCACGACCTAATTAGGGATCTCATCTCTGTCATTCGTGCTCGTGACTATGCCGAAGCGAACCGGCGATATACTAATTTCAACGCCCGTCTCGAAGGTTCGTCGAAGACTGAACTTCGACAGCCCGTATACCAGCCGTGCTGCTGCC…
			r60	ACCGGATGGCCGCGCTCCCCGATAAAGAAATGGGTCCTACGCAGTAATTTCTGTCGACCAATGAAATTCCAGCCTCAAAGCTTAAATAATTGTTTAGCTTTCTTATAAACTTGCTCACTAAGTTTTAAAAATACCACAAAATGTGGGATCCATTATTAAATGAATTTCCTGATTCTGTCCATGGTCTCCGATGCATGCTCGCAATTAAATATTTGCAGCTAGTTGAAGAAACCTACGAACCTAATACCCTTGGTCACGACCTAATTAGGGATCTCATCTCCGTCATTCGTGCTCGTGACTATGCCGAAGCGAACCGGCGATATACTAATTTCAACGCCCGTCTCGAAGGTTCGTCGAAGACTGAACTTCGACAGCCCGTATACCAGCCGTGCTGCTGCC…
			r66	ACCGGATGGCCGCGCTACCCGATAAAGAAGTGGGCCCTACGCAGTAATTTATGTCGACCAATGAAATTGCAGCCTCAGAGCTTATATAACTGTTTAGCTTTGTTATAAACTTGCTCCCTAAGTTTTAAAAATACACAAAATGTGGGATCCATTATTAAATGAATTTCCTGATTCAGTACATGGTCTCCGATGCATGCTCGCAATTAAATATTTGCAGCTAGTTGAAGAAACCTACGAACCTAATACCCTTGGTCACGACCTAATCAGGGATCTCATCTCCGTCATTCGTGCTCGTGACTATGCCGAAGCGAACCGGCGATATACTAATTTCAACGCCCGTCTCGAAGGTTCGTCGAAGACTGAACTTCGACAGCCCGTATACCAGCCGTGCTGCTGCCC…
			r69	ACCGGATGGCCGCGCTCCCCGATAAAGAAGTGGGTCCTACGCAGTAATTTCTGTCGACCAATGAAATTCCAGCCTCAAAGCTTAAATAATTGTTTAGCTTTCTTATAAACTTGCTCACTAAGTTTTAAAAATACCACAAAATGTGGGATCCATTATTAAATGAATTTCCTGATTCTGTCCATGGTCTCCGATGCATGCTCGCAATTAAATATTTGCAGCTAGTTGAAGAAACCTACGAACCAAATACCCTTGGTCACGACCTAATTAGGGATCTCATCTCCGTCATTCGTGCTCGTGACTATGCCGAAGCGAACCGGCGATATACTAATTTCAACGCCCGTCTCGAAGGTTCGTCGAAGACTGAACTTCGACAGCCCGTATACCAGCCGTGCTGCTGCC…
			r71	ACCGGATGGCCGCGCTACCCGATAAAGAAGTGGGCCCTACGCAGTAATTTATGTCGACCAATGAAATTGCAGCCTCAGAGCTTATATAACTGTTTAGCTTTGTTATAAACTTGCTCCCTAAGTTTTAAAAATACACAAAATGTGGGATCCATTATTAAATGAATTTCCTGATTCAGTACATGGTCTCCGATGCATGCTCGCAATTAAATATTTGCAGCTAGTTGAAGAAACCTACGAACCTAATACCCTTGGTCACGACCTAATCAGGGATCTCATCTCCGTCATTCGTGCTCGTGACTATGCCGAAGCGAACCGGCGATATACTAATTTCAACGCCCGTCTCGAAGGTTCGTCGAAGACTGAACTTCGACAGCCCGTATACCAGCCGTGCTGCTGCCC…
			r72	ACCGGATGGCCGCGCTCCCCGATAAAGAAGTGGGTCCTACGCAGTAATTTCTGTCGACCAATGAAATTCCAGCCTCAAAGCTTAAATAATTGTTTAGCTTTCTTATAAACTTGCTCACTAAGTTTTAAAAATACCACAAAATGTGGGATCCATTATTAAATGAATTTCCTGATTCTGTCCATGGTCTCCGATGCATGCTCGCAATTAAATATTTGCAGCTAGTTGAAGAAACCTACGAACCAAATACCCTTGGTCACGACCTAATTAGGGATCTCATCTCCGTCATTCGTGCTCGTGACTATGCCGAAGCGAACCGGCGATATACTAATTTCAACGCCCGTCTCGAAGGTTCGTCGAAGACTGAACTTCGACAGCCCGTATACCAGCCGTGCTGCTGCC…
			r75	ACCGGATGGCCGCGCTACCCGATAAAGAAGTGGGCCCTACGCAGTAATTTATGTCGACCAATGAAATTGCAGCCTCAGAGCTTATATAACTGTTTAGCTTTGTTATAAACTTGCTCCCTAAGTTTTAAAAATACACAAAATGTGGGATCCATTATTAAATGAATTTCCTGATTCAGTACATGGTCTCCGATGCATGCTCGCAATTAAATATTTGCAGCTAGTTGAAGAAACCTACGAACCTAATACCCTTGGTCACGACCTAATCAGGGATCTCATCTCCGTCATTCGTGCTCGTGACTATGCCGAAGCGAACCGGCGATATACTAATTTCAACGCCCGTCTCGAAGGTTCGTCGAAGACTGAACTTCGACAGCCCGTATACCAGCCGTGCTGCTGCCC…
			r78	ACCGGATGGCCGCGCTCCCCGATAAAGAAGTGGGTCCTACGCAGTAATTTCTGTCGACCAATGAAATTCCAGCCTCAAAGCTTAAATAATTGTTTAGCTTTCTTATAAACTTGCTCACTAAGTTTTAAAAATACCACAAAATGTGGGATCCATTATTAAATGAATTTCCTGATTCTGTCCATGGTCTCCGATGCATGCTCGCAATTAAATATTTGCAGCTAGTTGAAGAAACCTACGAACCAAATACCCTTGGTCACGACCTAATTAGGGATCTCATCTCCGTCATTCGTGCTCGTGACTATGCCGAAGCGAACCGGCGATATACTAATTTCAACGCCCGTCTCGAAGGTTCGTCGAAGACTGAACTTCGACAGCCCGTATACCAGCCGTGCTGCTGCC…
			r80	ACCGGATGGCCGCGCTACCCGATAAAGAAGTGGGCCCTACGCAGTAATTTATGTCGACCAATGAAATTGCAGCCTCAGAGCTTATATAACTGTTTAGCTTTGTTATAAACTTGCTCCCTAAGTTTTAAAAATACACAAAATGTGGGATCCATTATTAAATGAATTTCCTGATTCAGTACATGGTCTCCGATGCATGCTCGCAATTAAATATTTGCAGCTAGTTGAAGAAACCTACGAACCTAATACCCTTGGTCACGACCTAATCAGGGATCTCATCTCCGTCATTCGTGCTCGTGACTATGCCGAAGCGAACCGGCGATATACTAATTTCAACGCCCGTCTCGAAGGTTCGTCGAAGACTGAACTTCGACAGCCCGTATACCAGCCGTGCTGCTGCCC…
			r81	ACCGGATGGCCGCGCTACCCGATAAAGAAGTGGGCCCTACGCAGTAATTTATGTCGACCAATGAAATTGCAGCCTCAGAGCTTATATAACTGTTTAGCTTTGTTATAAACTTGCTCCCTAAGTTTTAAAAATACACAAAATGTGGGATCCATTATTAAATGAATTTCCTGATTCAGTACATGGTCTCCGATGCATGCTCGCAATTAAATATTTGCAGCTAGTTGAAGAAACCTACGAACCTAATACCCTTGGTCACGACCTAATCAGGGATCTCATCTCCGTCATTCGTGCTCGTGACTATGCCGAAGCGAACCGGCGATATACTAATTTCAACGCCCGTCTCGAAGGTTCGTCGAAGACTGAACTTCGACAGCCCGTATACCAGCCGTGCTGCTGCCC…
			r87	ACCGGATGGTCGCGCTACCCGATAAAGAAGTGGGCCCTACGCAGTAATTTATGTCGACCAATGAAATTGCAGCCTCAGAGCTTATATAACTGTTTAGCTTTGTTATAAACTTGCTCCCTAAGTTTTAAAAATACACAAAATGTGGGATCCATTATTAAATGAATTTCCTGATTCAGTACATGGTCTCCGATGCATGCTCGCAATTAAATATTTGCAGCTAGTTGAAGAAACCTACGAACCTAATACCCTTGGTCACGACCTAATCAGGGATCTCATCTCTGTCATTCGTGCTCGTGACTATGCCGAAGCGAACCGGCGATATACTAATTTCAACGCCCGTCTCGAAGGTTCGTCGAAGACTGAACTTCGACAGCCCGTATACCAGCCGTGCTGCTGCCC…
			r92	ACCGGATGGCCGCGCTACCCGATAAAGAAGTGGGCCCTACGCAGTAATTTATGTCGACCAATGAAATTGCAGCCTCAGAGCTTATATAACTGTTTAGCTTTGTTATAAACTTGCTCCCTAAGTTTTAAAAATACACAAAATGTGGGATCCATTATTAAATGAATTTCCTGATTCAGTACATGGTCTCCGATGCATGCTCGCAATTAAATATTTGCAGCTAGTTGAAGAAACCTACGAACCTAATACCCTTGGTCACGACCTAATCAGGGATCTCATCTCCGTCATTCGTGCTCGTGACTATGCCGAAGCGAACCGGCGATATACTAATTTCAACGCCCGTCTCGAAGGTTCGTCGAAGACTGAACTTCGACAGCCCGTATACCAGCCGTGCTGCTGCCC…
			r93	ACCGGATGGCCGCGCTACCCGATAAAGAAGTGGGCCCTACGCAGTAATTTATGTCGACCAATGAAATTGCAGCCTCAGAGCTTATATAACTGTTTAGCTTTGTTATAAACTTGCTCCCTAAGTTTTAAAAATACAGAAAATGTGGGATCCATTATTAAATGAATTTCCTGATTCAGTACATGGACTCCGATGCATGCTCGCAATTAAATATTTGCAGCTAGTTGAAGAAACCTACGAACCTAATACCCTTGGTCACGACCTAATCAGGGATCTCATCTCTGTCATTCGTGCTCGTGACTATGCCGAAGCGAACCGGCGATATACTAATTTCAACGCCCGTCTCGAAGGTTCGTCGAAGACTGAACTTCGACAGCCCGTATACCAGCCGTGCTGCTGCCC…
			r97	ACCGGATGGCCGCGCTCCCCGATAAAGAAGTGGGTCCTACGCAGTAATTTCTGTCGACCAATGAAATTCCAGCCTCAAAGCTTAAATAATTGTTTAGCTTTCTTATAAACTTGCTCACTAAGTTTTAAAAATACCACAAAATGTGGGATCCATTATTAAATGAATTTCCTGATTCTGTCCATGGTCTCCGATGCATGCTCGCAATTAAATATTTGCAGCTAGTTGAAGAAACCTACGAACCAAATACCCTTGGTCACGACCTAATTAGGGATCTCATCTCCGTCATTCGTGCTCGTGACTATGCCGAAGCGAACCGGCGATATACTAATTTCAACGCCCGTCTCGAAGGTTCGTCGAAGACTGAACTTCGACAGCCCGTATACCAGCCGTGCTGCTGCC…
			r98	ACCGGATGGCCGCGCTCCCCGATAAAGAAGTGGGTCCTACGCAGTAGTTTCTGTGGACCAATGAAATTCCAGCCTCAAAGCTTAAATAATTGTTTAGCTTTCTTATAAACTTGCTCACTAAGTTTTAAAAATACCACAAAATGTGGGATCCATTATTAAATGAATTTCCTGATTCTGTCCATGGTCTCCGATGCATGCTCGCAATTAAATATTTGCAGCTAGTTGAAGAAACCTACGAACCTAATACCCTTGGTCACGACCTAATTAGGGATCTCATCTCCGTCATTCGTGCTCGTGACTATGCCGAAGCGAACCGGCGATATACTAATTTCAACGCCCGTCTCGAAGGTTCGTCGAAGACTGAACTTCGACAGCCCGTATACCAGCCGTGCTGCTGCC…
			r105	ACCGGATGGCCGCGCTCCCCGATAAAGAAGTGGGTCCTACGCAGTAATTTCTGTCGACCAATGAAATTCCAGCCTCAAAGCTTAAATAATTGTTTAGCTTTCTTATAAACTTGCTCACTAAGTTTTAAAAATACCACAAAATGTGGGATCCATTATTAAATGAATTTCCTGATTCTGTCCATGGTCTCCGATGCATGCTCGCAATTAAATATTTGCAGCTAGTTGAAGAAACCTACGAACCAAATACCCTTGGTCACGACCTAATTAGGGATCTCATCTCCGTCATTCGTGCTCGTGACTATGCCGAAGCGAACCGGCGATATACTAATTTCAACGCCCGTTTCGAAGGTTCGTCGAAGACTGAACTTCGACAGCCCGTATACCAGCCGTGCTGCTGCC…
			r108	ACCGGATGGCCGCGCTCCCGATAAAGAAGTGGGTCCTACGCAGTAATTTCTGTCGACCAATGAAATTCCAGCCTCAAAGCTTAAATAATTGTTTAGCTTTCTTATAAACTTGCTCACTAAGTTTTAAAAATACCACAAAATGTGGGATCCATTATTAAATGAATTTCCTGATTCTGTCCATGGTCTCCGATGCATGCTCGCAATTAAATATTTGCAGCTAGTTGAAGAAACCTACGAACCAAATACCCTTGGTCACGACCTAATTAGGGATCTCATCTCCGTCATTCGTGCTCGTGACTATGCCGAAGCGAACCGGCGATATACTAATTTCAACGCCCGTCTCGAAGGTTCGTCGAAGACTGAACTTCGACAGCCCGTATACCAGCCGTGCTGCTGCCC…
			r109	ACCGGATGGCCGCGCTACCCGATAAAGAAGTGGGCCCTACGCAGTAATTTATGTCGACCAATGAAATTGCAGCCTCAGAGCTTATATAACTGTTTAGCTTTGTTATAAACTTGCTCCCTAAGTTTTAAAAATACACAAAATGTGGGATCCATTATTAAATGAATTTCCTGATTCAGTACATGGTCTCCGATGCATGCTCGCAATTAAATATTTGCAGCTAGTTGAAGAAACCTACGAACCTAATACCCTTGGTCACGACCTAATCAGGGATCTCATCTCCGTCATTCGTGCTCGTGACTATGCCGAAGCGAACCGGCGATATACTAATTTCAACGCCCGTCTCGAAGGTTCGTCGAAGACTGAACTTCGACAGCCCGTATACCAGCCGTGCTGCTGCCC…
			r110	ACCGGATGGCCGCGCTACCCGATAAAGAAGTGGGCCCTACGCAGTAATTTATGTCGACCAATGAAATTGCAGCCTCAGAGCTTATATAACTGTTTAGCTTTGTTATAAACTTGCTCCCTAAGTTTTAAAAATACACAAAATGTGGGATCCATTATTAAATGAATTTCCTGATTCAGTACATGGTCTCCGATGCATGCTCGCAATTAAATATTTGCAGCTAGTTGAAGAAACCTACGAACCTAATACCCTTGGTCACGACCTAATCAGGGATCTCATCTCCGTCATTCGTGCTCGTGACTATGCCGAAGCGAACCGGCGATATACTAATTTCAACGCCCGTCTCGAAGGTTCGTCGAAGACTGAACTTCGACAGCCCGTATACCAGCCGTGCTGCTGCCC…
			r113	ACCGGATGGCCGCGCTACCCGATAAAGAAGTGGGCCCTACGCAGTAATTTATGTCGACCAATGAAATTGCAGCCTCAGAGCTTATATAACTGTTTAGCTTTGTTATAAACTTGCTCCCTAAGTTTTAAAAATACACAAAATGTGGGATCCATTATTAAATGAATTTCCTGATTCAGTACATGGTCTCCGATGCATGCTCGCAATTAAATATTTGCAGCTAGTTGAAGAAACCTACGAACCTAATACCCTTGGTCACGACCTAATCAGGGATCTCATCTCCGTCATTCGTGCTCGTGACTATGCCGAAGCGAACCGGCGATATACTAATTTCAACGCCCGTCTCGAAGGTTCGTCGAAGACTGAACTTCGACAGCCCGTATACCAGCCGTGCTGCTGCCC…
			r116	ACCGGATGGCCGCGCTACCCGATAAAGAAGTGGGCCCTACGCAGTAATTTATGTCGACCAATGAAATTGCAGCCTCAGAGCTTATATAACTGTTTAGCTTTGTTATAAACTTGCTCCCTAAGTTTTAAAAATACACAAAATGTGGGATCCATTATTAAATGAATTTCCTGATTCAGTACATGGTCTCCGATGCATGCTCGCAATTAAATATTTGCAGCTAGTTGAAGAAACCTACGAACCTAATACCCTTGGTCACGACCTAATCAGGGATCTCATCTCCGTCATTCGTGCTCGTGACTATGCCGAAGCGAACCGGCGATATACTAATTTCAACGCCCGTCTCGAAGGTTCGTCGAAGACTGAACTTCGACAGCCCGTATACCAGCCGTGCTGCTGCCC…
			r118	ACCGGATGGCCGCGCTACCCGATAAAGAAGTGGGCCCTACGCAGTAATTTATGTCGACCAATGAAATTGCAGCCTCAGAGCTTATATAACTGTTTAGCTTTGTTATAAACTTGCTCCCTAGTTTTAAAAATACACAAAATGTGGGATCCATTATTAAATGAATTTCCTGATTCAGTACATGGTCTCCGATGCATGCTCGCAATTAAATATTTGCAGCTAGTTGAAGAAACCTACGAACCTAATACCCTTGGTCACGACCTAATCAGGGATCTCATCTCCGTCATTCGTGCTCGTGACTATGCCGAAGCGAACCGGTGATATACTAATTTCAACGCCCGTCTCGAAGGTTCGTCGAAGACTGAACTTCGACAGCCCGTATACCAGCCGTGCTGCTGCCCC…
			r122	ACCGGATGGCCGCGCTACCCGATAAAGAAGTGGGCCCTACGCAGTAATTTATGTCGACCAATGAAATTGCAGCCTCAGAGCTTATATAACTGTTTAGCTTTGTTATAAACTTGCTCCCTAAGTTTTAAAAATACACAAAATGTGGGATCCATTATTAAATGAATTTCCTGATTCAGTACATGGTCTCCGATGCATGCTCGCAATTAAATATTTGCAGCTAGTTGAAGAAACCTACGAACCTAATACCCTTGGTCACGACCTAATCAGGGATCTCATCTCCGTCATTCGTGCTCGTGACTATGCCGAAGCGAACCGGCGATATACTAATTTCAACGCCCGTCTCGAAGGTTCGTCGAAGACTGAACTTCGACAGCCCGTATACCAGCCGTGCTGCTGCCC…
			r126	ACCGGATGGCCGCGCTACCCGATAAAGAAGTGGGCCCTACGCAGTAATTTATGTCGACCAATGAAATTGCAGCCTCAGAGCTTATATAACTGTTTAGCTTTGTTATAAACTTGCTCCCTAAGTTTTAAAAATACACAAAATGTGGGATCCATTATTAAATGAATTTCCTGATTCAGTACATGGTCTCCGATGCATGCTCGCAATTAAATATTTGCAGCTAGTTGAAGAAACCTACGAACCTAATACCCTTGGTCACGACCTAATCAGGGATCTCATCTCCGTCATTCGTGCTCGTGACTATGCCGAAGCGAACCGGCGATATACTAATTTCAACGCCCGTCTCGAAGGTTCGTCGAAGACTGAACTTCGACAGCCCGTATACCAGCCGTGCTGCTGCCC…
			r129	ACCGGATGGCCGCGCTCCCCGATAAAGAAGTGGGTCCTACGCAGTAATTTCTGTCGACCAATGAAATTCCAGCCTCAAAGCTTAAATAATTGTTTAGCTTTCTTATAAACTTGCTCACTAAGTTTTAAAAATACCACAAAATGTGGGATCCATTATTAAATGAATTTCCTGATTCTGTCCATGGTCTCCGATGCATGCTCGCAATTAAATATTTGCAGCTAGTTGAAGAAACCTACGAACCAAATACCCTTGGTCACGACCTAATTAGGGATCTCATCTCCGTCATTCGTGCTCGTGACTATGCCGAAGCGAACCGGCGATATACTAATTTCAACGCCCGTCTCGAAGGTTCGTCGAAGACTGAACTTCGACAGCCCGTATACCAGCCGTGCTGCTGCC…
			r131	ACCGGATGGCCGCGCTCCCCGATAAAGAAGTGGGTCCTACGCAGTAGTTTCTGTGGACCAATGAAATTCCAGCCTCAAAGCTTAAATAATTGTTTAGCTTTCTTATAAACTTGCTCACTAAGTTTTAAAAATACCACAAAATGTGGGATCCATTATTAAATGAATTTCCTGATTCTGTCCATGGTCTCCGATGCATGCTCGCAATTAAATATTTGCAGCTAGTTGAAGAAACCTACGAACCTAATACCCTTGGTCACGACCTAATTAGGGATCTCATCTCCGTCATTCGTGCTCGTGACTATGCCGAAGCGAACCGGCGATATACTAATTTCAACGCCCGTCTCGAAGGTTCGTCGAAGACTGAACTTCGACAGCCCGTATACCAGCCGTGCTGCTGCC…
			r132	ACCGGATGGCCGCGCTACCCGATAAAGAAGTGGGCCCTACGCAGTAATTTATGTCGACCAATGAAATTGCAGCCTCAGAGCTTATATAACTGTTTAGCTTTGTTATAAACTTGCTCCCTAAGTTTTAAAAATACACAAAATGTGGGATCCATTATTAAATGAATTTCCTGATTCAGTACATGGTCTCCGATGCATGCTCGCAATTAAATATTTGCAGCTAGTTGAAGAAACCTACGAACCTAATACCCTTGGTCACGACCTAATCAGGGATCTCATCTCCGTCATTCGTGCTCGTGACTATGCCGAAGCGAACCGGCGATATACTAATTTCAACGCCCGTCTCGAAGGTTCGTCGAAGACTGAACTTCGACAGCCCGTATACCAGCCGTGCTGCTGCCC…
			r135	ACCGGATGGCCGCGCTACCCGATAAAGAAGTGGGCCCTACGCAGTAATTTATGTCGACCAATGAAATTGCAGCCTCAGAGCTTATATAACTGTTTAGCTTTGTTATAAACTTGCTCCCTAAGTTTTAAAAATACACAAAATGTGGGATCCATTATTAAATGAATTTCCTGATTCAGTACATGGTCTCCGATGCATGCTCGCAATTAAATATTTGCAGCTAGTTGAAGAAACCTACGAACCTAATACCCTTGGTCACGACCTAATCAGGGATCTCATCTCCGTCATTCGTGCTCGTGACTATGCCGAAGCGAACCGGCGATATACTAATTTCAACGCCCGTCTCGAAGGTTCGTCGAAGACTGAACTTCGACAGCCCGTATACCAGCCGTGCTGCTGCCC…
130999_t_2	D1K8_018	1999	r2	ACCGGATGGCCGCGCTACCCGATAAAGAAGTGGGCCCTACGCAGTAATTTATGTCGACCAATGAAATTGCAGCCTCAGAGCTTATATAACTGTTTAGCTTTGTTATAAACTTGCTCCCTAAGTTTTAAAAATACACAAAATGTGGGATCCATTATTAAATGAATTTCCTGATTCAGTACATGGTCTCCGATGCATGCTCGCAATTAAATATTTGCAGCTAGTTGAAGAAACCTACGAACCTAATACCCTTGGTCACGACCTAATCAGGGATCTCATCTCTGTCATTCGTGCTCGTGACTATGCCGAAGCGAACCGGCGATATACTAATTTCAACGCCCGTCTCGAAGGTTCGTCGAAGACTGAACTTCGACAGCCCGTATACCAGCCGTGCTGCTGCCC…
			r4	ACCGGATGGCCGCGCTCCCCGATAAAGAAGTGGGTCCTACGCAGTAATTTCTGTCGACCAATGAAATTCCAGCCTCAAAGCTTAAATAATTGTTTAGCTTTCTTATAAACTTGCTCACTAAGTTTTAAAAATACCACAAAATGTGGGATCCATTATTAAATGAATTTCCTGATTCTGTCCATGGTCTCCGATGCATGCTCGCAATTAAATATTTGCAGCTAGTTGAAGAAACCTACGAACCTAATACCCTTGGTCACGACCTAATTAGGGATCTCATCTCCGTCATTCGTGCTCGTGACTATGCCGAAGCGAACCGGCGATATACTAATTTCAACGCCCGTCTCGAAGGTTCGTCGAAGACTGAACTTCGACAGCCCGTATACCAGCCGTGCTGCTGCC…
			r5	ACCGGATGGCCGCGCTCCCCGATAAAGAAATGGGTCCTACGCAGTAATTTCTGTCGACCAATGAAATTCCAGCCTCAAAGCTTAAATAATTGTTTAGCTTTCTTATAAACTTGCTCACTAAGTTTTAAAAATACCACAAAATGTGGGATCCATTATTAAATGAATTTCCTGATTCTGTCCATGGTCTCCGATGCATGCTCGCAATTAAATATTTGCAGCTAGTTGAAGAAACCTACGAACCTAATACCCTTGGTCACGACCTAATTAGGGATCTCATCTCCGTCATTCGTGCTCGTGACTATGCCGAAGCGAACCGGCGATATACTAATTTCAACGCCCGTCTCGAAGGTTCGTCGAAGACTGAACTTCGACAGCCCGTATACCAGCCGTGCTGCTGCC…
			r6	ACCGGATGGCCGCGCTACCCGATAAAGAAGTGGGCCCTACGCAGTAATTTATGTCGACCAATGAAATTGCAGCCTCAGAGCTTATATAACTGTTTAGCTTTGTTATAAACTTGCTCCCTAAGTTTTAAAAATACACAAAATGTGGGATCCATTATTAAATGAATTTCCTGATTCAGTACATGGTCTCCGATGCATGCTCGCAATTAAATATTTGCAGCTAGTTGAAGAAACCTACGAACCTAATACCCTTGGTCACGACCTAATCAGGGATCTCATCTCTGTCATTCGTGCTCGTGACTATGCCGAAGCGAACCGGCGATATACTAATTTCAACGCCCGTCTCGAAGGTTCGTCGAAGACTGAACTTCGACAGCCCGTATACCAGCCGTGCTGCTGCCC…
			r7	ACCGGATGGCCGCGCTACCCGATAAAGAAGTGGGCCCTACGCAGTAATTTATGTCGACCAATGAAATTGCAGCCTCAGAGCTTATATAACTGTTTAGCTTTGTTATAAACTTGCTCCCTAAGTTTTAAAAATACACAAAATGTGGGATCCATTATTAAATGAATTTCCTGATTCAGTACATGGTCTCCGATGCATGCTCGCAATTAAATATTTGCAGCTAGTTGAAGAAACCTACGAACCTAATACCCTTGGTCACGACCTAATCAGGGATCTCATCTCTGTCATTCGTGCTCGTGACTATGCCGAAGCGAACCGGCGATATACTAATTTCAACGCCCGTCTCGAAGGTTCGTCGAAGACTGAACTTCGACAGCCCGTATACCAGCCGTGCTGCTGCCC…
			r12	ACCGGATGGCCGCGCTACCCGATAAAGAAGTGGGTCCTACGCAGTAATTTATGTCGACCAATGAAATTGCAGCCTCAGAGCTTATATAACTGTTTAGCTTTGTTATAAACTTGCTCCCTAAGTTTTAAAAATACACAAAATGTGGGATCCATTATTAAATGAATTTCCTGATTCAGTACATGGTCTCCGATGCATGCTCGCAATTAAATATTTGCAGCTAGTTGAAGAAACCTACGAACCTAATACCCTTGGTCACGACCTAATCAGGGATCTCATCTCCGTCATTCGTGCTCGTGACTATGCCGAAGCGAACCGGCGATATACTAATTTCAACGCCCGTCTCGAAGGTTCGTCGAAGACTGAACTTCGACAGCCCGTATACCAGCCGTGCTGCTGCCC…
			r13	ACCGGATGGCCGCGCTCCCCGATAAAGAAGTGGGCCCTACGCAGTAATTTATGTCGACCAATGAAATTGCAGCCTCAGAGCTTATATAACTGTTTAGCTTTGTTATAAACTTGCTCCCTAAGTTTTAAAAATACACAAAATGTGGGATCCATTATTAAATGAATTTCCTGATTCAGTACATGGTCTCCGATGCATGCTCGCAATTAAATATTTGCAGCTAGTTGAAGAAACCTACGAACCTAATACCCTTGGTCACGACCTAATCCGGGATCTCATCTCCGTCATTCGTGCTCGTGACTATGCCGAAGCGAACCGGCGATATACTAATTTCAACGCCCGTCTCGAAGGTTCGTCGAAGACTGAACTTCGACAGCCCGTATACCAGCCGTGCTGCTGCCC…
			r14	ACCGGATGGCCGCGCTACCCGATAAAGAAGTGGGCCCTACGCAGTAAGTTATGTCGACCAATGAAATTGCAGCCTCAGAGCTTATATAACTGTTTAGCTTTGTTATAAACTTGCTCCCTAAGTTTTAAAAATACACAAAATGTGGGATCCATTATTAAATGAATTTCCTGATTCAGTACATGGTCTCCGATGCATGCTCGCAATTAAATATTTGCAGCTAGTTGAAGAAACCTACGAACCTAATACCCTTGGTCACGACCTAATCAGGGATCTCATCTCCGTCATTCGTGCTCGTGACTATGCCGAAGCGAACCGGCGATATACTAATTTCAACGCCCGTCTCGAAGGTTCGTCGAAGACTGAACTTCGACAGCCCGTATACCAGCCGTGCTGCTGCCC…
			r15	ACCGGATGGCCGCGCTACCCGATAAAGAAGTGGGCCCTACGCAGTAATTTATGTCGACCAATGAAATTGCAGCCTCAGAGCTTATATAACTGTTTAGCTTTGTTATAAACTTGCTCCCTAAGTTTTAAAAATACACAAAATGTGGGATCCATTATTAAATGAATTTCCTGATTCAGTACATGGTCTCCGATGCATGCTCGCAATTAAATATTTGCAGCTAGTTGAAGAAACCTACGAACCTAATACCCTTGGTCACGACCTAATCAGGGATCTCATCTCCGTCATTCGTGCTCGTGACTATGCCGAAGCGAACCGGCGATATACTAATTTCAACGCCCGTCTCGAAGGTTCGTCGAAGACTGAACTTCGACAGCCCGTATACCAGCCGTGCTGCTGCCC…
			r22	ACCGGATGGCCGCGCTACCCGATAAAGAAGTGGGCCCTACGCAGTAATTTATGTCGACCAATGAAATTGCAGCCTCAGAGCTTATATAACTGTTTAGCTTTGTTATAAACTTGCTCCCTAAGTTTTAAAAATACACAAAATGTGGGATCCATTATTAAATGAATTTCCTGATTCAGTACATGGTCTCCGATGCATGCTCGCAATTAAATATTTGCAGCTAGTTGAAGAAACCTACGAACCTAATACCCTTGGTCACGACCTAATCAGGGATCTCATCTCCGTCATTCGTGCTCGTGACTATGCCGAAGCGAACCGGCGATATACTAATTTCAACGCCCGTCTCGAAGGTTCGTCGAAGACTGAACTTCGACAGCCCGTATACCAGCCGTGCTGCTGCCC…
			r23	ACCGGATGGCCGCGCTACCCGATAAAGAAGTGGGCCCTACGCAGTAAGTTATGTCGACCAATGAAATTGCAGCCTCAGAGCTTATATAACTGTTTAGCTTTGTTATAAACTTGCTCCCTAAAGTTTTAAAAATACACAAAATGTGGGATCCATTATTAAATGAATTTCCTGATTCAGTACATGGTCTCCGATGCATGCTCGCAATTAAATATTTGCAGCTAGTTGAAGAAACCTACGAACCTAATACCCTTGGTCACGACCTAATCAGGGATCTCATCTCCGTCATTCGTGCTCGTGACTATGCCGAAGCGAACCGGCGATATACTAATTTCAACGCCCGTCTCGAAGGTTCGTCGAAGACTGAACTTCGACAGCCCGTATACCAGCCGTGCTGCTGCC…
			r24	ACCGGATGGCCGCGCTACCCGATAAAGAAGTGGGCCCTACGCAGTAATTTATGTCGACCAATGAAATTGCAGCCTCATAGCTTATATAACTGTTTAGCTTTGTTATAAACTTGCTCCCTAAGTTTTAAAAATACCCAAAATGTGGGATCCATTATTAAATGAATTTCCTGATTCAGTACATGGTCTCCGATGCATGCTCGCAATTAAATATTTGCAGCTAGTTGAAGAAACCTACGAACCTAATACCCTTGGTCACGACCTAATCAGGGATCTCATCTCCGTCATTCGTGCTCGTGACTATGCCGAAGCGAACCGGCGATATACTAATTTCAACGCCCGTCTCGAAGGTTCGTCGAAGACTGAACTTCGACAGCCCGTATACCAGCCGTGCTGCTGCCC…
			r28	ACCGGATGGCCGCGCTACCCGATAAAGAAGTGGGCCCTACGCAGTAATTTATGTCGACCAATGAAATTGCAGCCTCAGAGCTTATATAACTGTTTAGCTTTGTTATAAACTTGCTCCCTAAGTTTTAAAAATACACAAAATGTGGGATCCATTATTAAATGAATTTCCTGATTCAGTACATGGTCTCCGATGCATGCTCGCAATTAAATATTTGCAGCTAGTTGAAGAAACCTACGAACCTAATACCCTTGGTCACGACCTAATCAGGGATCTCATCTCCGTCATTCGTGCTCGTGACTATGCCGAAGCGAACCGGCGATATACTAATTTCAACGCCCGTCTCGAAGGTTCGTCGAAGACTGAACTTCGACAGCCCGTATACCAGCCGTGCTGCTGCCC…
			r29	ACCGGATGGCCGCGCTACCCGATAAAGAAGTGGGCCCTACGCAGTAAGTTATGTCGACCAATGAAATTGCAGCCTCAGAGCTTATATAACTGTTTAGCTTTGTTATAAACTTGCTCCCTAAGTTTTAAAAATACACAAAATGTGGGATCCATTATTAAATGAATTTCCTGATTCAGTACATGGTCTCCGATGCATGCTCGCAATTAAATATTTGCAGCTAGTTGAAGAAACCTACGAACCTAATACCCTTGGTCACGACCTAATCAGGGATCTCATCTCCGTCATTCGTGCTCGTGACTATGCCGAAGCGAACCGGCGATATACTAATTTCAACGCCCGTCTCGAAGGTTCGTCGAAGACTGAACTTCGACAGCCCGTATACCAGCCGTGCTGCTGCCC…
			r32	ACCGGATGGCCGCGCTACCCGATAAAGAAGTGGGCCCTACGCAGTAATTTATGTCGACCAATGAAATTGCAGCCTCAGAGCTTATATAACTGTTTAGCTTTGTTATAAACTTGCTCCCTAAGTTTTAAAAATACACAAAATGTGGGATCCATTATTAAATGAATTTCCTGATTCAGTACATGGTCTCCGATGCATGCTCGCAATTAAATATTTGCAGCTAGTTGAAGAAACCTACGAACCTAATACCCTTGGTCACGACCTAATCAGGGATCTCATCTCCGTCATTCGTGCTCGTGACTATGCCGAAGCGAACCGGCGATATACTAATTTCAACGCCCGTCTCGAAGGTTCGTCGAAGACTGAACTTCGACAGCCCGTATACCAGCCGTGCTGCTGCCC…
			r38	ACCGGATGGCCGCGCTCCCCGATAAAGAAGTGGGCCCTACGCAGTAATTTATGTCGACCAATGAAATTGCAGCCTCAGAGCTTATATAACTGTTTAGCTTTGTTATAAACTTGCTCCCTAAGTTTTAAAAATACACAAAATGTGGGATCCATTATTAAATGAATTTCCTGATTCAGTACATGGTCTCCGATGCATGCTCGCAATTAAATATTTGCAGCTAGTTGAAGAAACCTACGAACCTAATACCCTTGGTCACGACCTAATCCGGGATCTCATCTCCGTCATTCGTGCTCGTGACTATGCCGAAGCGAACCGGCGATATACTAATTTCAACGCCCGTCTCGAAGGTTCGTCGAAGACTGAACTTCGACAGCCCGTATACCAGCCGTGCTGCTGCCC…
			r42	ACCGGATGGCCGCGCTACCCGATAAAGAAGTGGGCCCTACGCAGTAATTTATGTCGACCAATGAAATTGCAGCCTCAGAGCTTATATAACTGTTTAGCTTTGTTATAAACTTGCTCCCTAAGTTTTAAAAATACACAAAATGTGGGATCCATTATTAAATGAATTTCCTGATTCAGTACATGGTCTCCGATGCATGCTCGCAATTAAATATTTGCAGCTAGTTGAAGAAACCTACGAACCTAATACCCTTGGTCACGACCTAATCAGGGATCTCATCTCCGTCATTCGTGCTCGTGACTATGCCGAAGCGAACCGGCGATATACTAATTTCAACGCCCGTCTCGAAGGTTCGTCGAAGACTGAACTTCGACAGCCCGTATACCAGCCGTGCTGCTGCCC…
			r43	ACCGGATGGCCGCGCTCCCCGATAAAGAAGTGGGTCCTACGCAGTAATTTCTGTCGACCAATGAAATTCCAGCCTCAAAGCTTAAATAATTGTTTAGCTTTCTTATAAACTTGCTCCCTAAGTTTTAAAAATACACAAAATGTGGGATCCATTATTAAATGAATTTCCTGATTCTGTCCATGGTCTCCGATGCATGCTCGCAATTAAATATTTGCAGCTAGTTGAAGAAACCTACGAACCTAATACCCTTGGTCACGACCTAATTAGGGATCTCATCTCCGTCATTCGTGCTCGTGACTATGCCGAAGCGAACCGGCGATATACTAATTTCAACGCCCGTCTCGAAGGTTCGTCGAAGACTGAACTTCGACAGCCCGTATACCAGTCGTGCTGCTGCCC…
			r44	ACCGGATGGCCGCGCTACCCGATAAAGAAGTGGGCCCTACGCAGTAATTTATGTCGACCAATGAAATTGCAGCCTCATAGCTTATATAACTGTTTAGCTTTGTTATAAACTTGCTCCCTAAGTTTTAAAAATACCCAAAATGTGGGATCCATTATTAAATGAATTTCCTGATTCAGTACATGGTCTCCGATGCATGCTCGCAATTAAATATTTGCAGCTAGTTGAAGAAACCTACGAACCTAATACCCTTGGTCACGACCTAATCAGGGATCTCATCTCCGTCATTCGTGCTCGTGACTATGCCGAAGCGAACCGGCGATATACTAATTTCAACGCCCGTCTCGAAGGTTCGTCGAAGACTGAACTTCGACAGCCCGTATACCAGCCGTGCTGCTGCCC…
			r45	ACCGGATGGCCGCGCTACCCGATAAAGAAGTGGGCCCTACGCAGTAATTTATGTCGACCAATGAAATTGCAGCCTCAGAGCTTATATAACTGTTTAGCTTTGTTATAAACTTGCTCCCTAAGTTTTAAAAATACACAAAATGTGGGATCCATTATTAAATGAATTTCCTGATTCAGTACATGGTCTCCGATGCATGCTCGCAATTAAATATTTGCAGCTAGTTGAAGAAACCTACGAACCTAATACCCTTGGTCACGACCTAATCAGGGATCTCATCTCCGTCATTCGTGCTCGTGACTATGCCGAAGCGAACCGGCGATATACTAATTTCAACGCCCGTCTCGAAGGTTCGTCGAAGACTGAACTTCGACAGCCCGTATACCAGCCGTGCTGCTGCCC…
			r50	ACCGGATGGCCGCGCTACCCGATAAAGAAGTGGGTCCTACGCAGTAATTTATGTCGACCAATGAAATTGCAGCCTCAGAGCTTATATAACTGTTTAGCTTTGTTATAAACTTGCTCCCTAAGTTTTAAAAATACACAAAATGTGGGATCCATTATTAAATGAATTTCCTGATTCAGTACATGGTCTCCGATGCATGCTCGCAATTAAATATTTGCAGCTAGTTGAAGAAACCTACGAACCTAATACCCTTGGTCACGACCTAATCAGGGATCTCATCTCCGTCATTCGTGCTCGTGACTATGCCGAAGCGAACCGGCGATATACTAATTTCAACGCCCGTCTCGAAGGTTCGTCGAAGACTGAACTTCGACAGCCCGTATACCAGCCGTGCTGCTGCCC…
			r54	ACCGGATGGCCGCGCTACCCGATAAAGAAGTGGGTCCTACGCAGTAATTTATGTCGACCAATGAAATTGCAGCCTCAGAGCTTATATAACTGTTTAGCTTTGTTATAAACTTGCTCCCTAAGTTTTAAAAATACACAAAATGTGGGATCCATTATTAAATGAATTTCCTGATTCAGTACATGGTCTCCGATGCATGCTCGCAATTAAATATTTGCAGCTAGTTGAAGAAACCTACGAACCTAATACCCTTGGTCACGACCTAATCAGGGATCTCATCTCCGTCATTCGTGCTCGTGACTATGCCGAAGCGAACCGGCGATATACTAATTTCAACGCCCGTCTCGAAGGTTCGTCGAAGACTGAACTTCGACAGCCCGTATACCAGCCGTGCTGCTGCCC…
			r56	ACCGGATGGCCGCGCTACCCGATAACGAAGTGGACCCTACGCAGTAATTTATGTCGACCAATGAAATAGCAGCCTCAGAGCTTATATAACTGTTTAGCTTTGTTATAAACTTGCTCCCTAAGTTTTAAAAATACACAAAATGTGGGATCCATTATTAAATGAATTTCCTGATTCAGTACATGGTCTCCGATGCATGCTCGCAATTAAATATTTGCAGCTTGTTGAAGAAACCTACGAACCTAATACCCTTGGTCACGACCTAATCAGGGATCTCATCTCCGTCATTCGTGCTCGTGACTATGCCGAAGCGAACCGGCGATATACTAATTTCAACGCCCGTCTCGAAGGTTCGTCGAAGACTGAACTTCGACAGCCCGTATACCAGCCGTGCTGCTGCCC…
			r57	ACCGGATGGCCGCGCTACCCGATAAAGAAGTGGGCCCTACGCAGTAATTTATGTCGACCAATGAAATTGCAGCCTCAGAGCTTATATAACTGTTTAGCTTTGTTATAAACTTGCTCCCTAAGTTTTAAAAATACACAAAATGTGGGATCCATTATTAAATGAATTTCCTGATTCAGTACATGGTCTCCGATGCATGCTCGCAATTAAATATTTGCAGCTAGTTGAAGAAACCTACGAACCTAATACCCTTGGTCACGACCTAATCAGGGATCTCATCTCCGTCATTCGTGCTCGTGACTATGCCGAAGCGAACCGGCGATATACTAATTTCAACGCCCGTCTCGAAGGTTCGTCGAAGACTGAACTTCGACAGCCCGTATACCAGCCGTGCTGCTGCCC…
			r59	ACCGGATGGCCGCGCTCCCCGATAAAGAAGTGGGTCCTACGCAGTAATTTCTGTCGACCAATGAAATTCCAGCCTCAAAGCTTAAATAATTGTTTAGCTTTCTTATAAACTTGCTCACTAAGTTTTAAAAATACCACAAAATGTGGGATCCATTATTAAATGAATTTCCTGATTCTGTCCATGGTCTCCGATGCATGCTCGCAATTAAATATTTGCAGCTAGTTGAAGAAACCTACGAACCTAATACCCTTGGTCACGACCTAATTAGGGATCTCATCTCCGTCATTCGTGCTCGTGACTATGCCGAAGCGAACCGGCGATATACTAATTTCAACGCCCGTCTCGAAGGTTCGTCGAAGACTGAACTTCGACAGCCCGTATACCAGCCGTGCTGCTGCC…
			r61	ACCGGATGGCCGCGCTACCCGATAAAGAAGTGGGCCCTACGCAGTAAGTTATGTCGACCAATGAAATTGCAGCCTCAGAGCTTATATAACTGTTTAGCTTTGTTATAAACTTGCTCCCTAAGTTTTAAAAATACACAAAATGTGGGATCCATTATTAAATGAATTTCCTGATTCAGTACATGGTCTCCGATGCATGCTCGCAATTAAATATTTGCAGCTAGTTGAAGAAACCTACGAACCTAATACCCTTGGTCACGACCTAATCAGGGATCTCATCTCCGTCATTCGTGCTCGTGACTATGCCGAAGCGAACCGGCGATATACTAATTTCAACGCCCGTCTCGAAGGTTCGTCGAAGACTGAACTTCGACAGCCCGTATACCAGCCGTGCTGCTGCCC…
			r63	ACCGGATGGCCGCGCTACCCGATAAAGAAGTGGGCCCTACGCAGTAATTTATGTCGACCAATGAAATTGCAGCCTCAGAGCTTATATAACTGTTTAGCTTTGTTATAAACTTGCTCCCTAAGTTTTAAAAATACACAAAATGTGGGATCCATTATTAAATGAATTTCCTGATTCAGTACATGGTCTCCGATGCATGCTCGCAATTAAATATTTGCAGCTAGTTGAAGAAACCTACGAACCTAATACCCTTGGTCACGACCTAATCAGGGATCTCATCTCCGTCATTCGTGCTCGTGACTATGCCGAAGCGAACCGGCGATATACTAATTTCAACGCCCGTCTCGAAGGTTCGTCGAAGACTGAACTTCGACAGCCCGTATACCAGCCGTGCTGCTGCCC…
			r64	ACCGGATGGCCGCGCTACCCGATAAAGAAGTGGGCCCTACGCAGTAATTTATGTCGACCAATGAAATTGCAGCCTCAGAGCTTATATAACTGTTTAGCTTTGTTATAAACTTGCTCCCTAAGTTTTAAAAATACACAAAATGTGGGATCCATTATTAAATGAATTTCCTGATTCAGTACATGGTCTCCGATGCATGCTCGCAATTAAATATTTGCAGCTAGTTGAAGAAACCTACGAACCTAATACCCTTGGTCACGACCTAATCAGGGATCTCATCTCCGTCATTCGTGCTCGTGACTATGCCGAAGCGAACCGGCGATATACTAACCATTTCGACGCCCATCTCGAAGGTTCGTCGAAGACTGAACTTCGACAGCCCGTATACCAGCCGTGCTGCTG…
			r67	ACCGGATGGCCGCGCTCCCCGATAAAGAAGTGGGTCCTACGCAGTAATTTCTGTCGACCAATGAAATTCCAGCCTCAAAGCTTAAATAATTGTTTAGCTTTCTTATAAACTTGCTCACTAAGTTTTAAAAATACCACAAAATGTGGGATCCATTATTAAATGAATTTCCTGATTCTGTCCATGGTCTCCGATGCATGCTCGCAATTAAATATTTGCAGCTAGTTGAAGAAACCTACGAACCTAATACCCTTGGTCACGACCTAATTAGGGATCTCATCTCCGTCATTCGTGCTCGTGACTATGCCGAAGCGAACCGGCGATATACTAATTTCAACGCCCGTCTCGAAGGTTCGTCGAAGACTGAACTTCGACAGCCCGTATACCAGCCGTGCTGCTGCC…
			r68	ACCGGATGGCCGCGCTCCACGATAAAGAAGTGGGTCCTACGCAGTAATTTCTGTCGACCAATGAAATTCCAGCCTCAAAGCTTATATAACTGTTTAGCTTTCTTATAAACTTGCTCACTAAGTTTTAAAAATACCACAAAATGTGGGATCCATTATTAAATGAATTTCCTGATTCTGTCCATGGTCTCCGATGCATGCTCGCAATTAAATATTTGCAGCTAGTTGAAGAAACCTACGAACCTAATACCCTTGGTCACGACCTAATTAGGGATCTCATCTCCGTCATTCGTGCTCGTGACTATGCCGAAGCGAACCGGCGATATACTAATTTCAACGCCCGTCTCGAAGGTTCGTCGAAGACTGAACTTCGACAGCCCGTATACCAGCCGTGCTGCTGCC…
			r69	ACCGGATGGCCGCGCTACCCGATAAAGAAGTGGGCCCTACGCAGTAATTTATGTCGACCAATGAAATTGCAGCCTCAGAGCTTATATAACTGTTTAGCTTTGTTATAAACTTGCTCCCTAAGTTTTAAAAATACACAAAATGTGGGATCCATTATTAAATGAATTTCCTGATTCAGTACATGGTCTCCGATGCATGCTCGCAATTAAATATTTGCAGCTAGTTGAAGAAACCTACGAACCTAATACCCTTGGTCACGACCTAATCAGGGATCTCATCTCCGTCATTCGTGCTCGTGACTATGCCGAAGCGAACCGGCGATATACTAATTTCAACGCCCGTCTCGAAGGTTCGTCGAAGACTGAACTTCGACAGCCCGTATACCAGCCGTGCTGCTGCCC…
			r72	ACCGGATGGCCGCGCTACCCGATAAAGAAGTGGGCCCTACGCAGTAATTTATGTCGACCAATGAAATTGCAGCCTCAGAGCTTATATAACTGTTTAGCTTTGTTATAAACTTGCTCCCTAAGTTTTAAAAATACACAAAATGTGGGATCCATTATTAAATGAATTTCCTGATTCAGTACATGGTCTCCGATGCATGCTCGCAATTAAATATTTGCAGCTAGTTGAAGAAACCTACGAACCTAATACCCTTGGTCACGACCTAATCAGGGATCTCATCTCCGTCATTCGTGCTCGTGACTATGCCGAAGCGAACCGGCGATATACTAATTTCAACGCCCGTCTCGAAGGTTCGTCGAAGACTGAACTTCGACAGCCCGTATACCAGCCGTGCTGCTGCCC…
			r76	ACCGGATGGCCGCGCTACCCGATAAAGAAGTGGGCCCTACGCAGTAATTTATGTCGACCAATGAAATTGCAGCCTCAGAGCTTATATAACTGTTTAGCTTTGTTATAAACTTGCTCCCTAAGTTTTAAAAATACACAAAATGTGGGATCCATTATTAAATGAATTTCCTGATTCAGTACATGGTCTCCGATGCATGCTCGCAATTAAATATTTGCAGCTAGTTGAAGAAACCTACGAACCTAATACCCTTGGTCACGACCTAATCAGGGATCTCATCTCTGTCATTCGTGCTCGTGACTATGCCGAAGCGAACCGGCGATATACTAATTTCAACGCCCGTCTCGAAGGTTCGTCGAAGACTGAACTTCGACAGCCCGTATACCAGCCGTGCTGCTGCCC…
			r77	ACCGGATGGCCGCGCTACCCGATAAAGAAGTGGGCCCTACGCAGTAATTTATGTCGACCAATGAAATTGCAGCCTCATAGCTTATATAACTGTTTAGCTTTGTTATAAACTTGCTCCCTAAGTTTTAAAAATACCCAAAATGTGGGATCCATTATTAAATGAATTTCCTGATTCAGTACATGGTCTCCGATGCATGCTCGCAATTAAATATTTGCAGCTAGTTGAAGAAACCTACGAACCTAATACCCTTGGTCACGACCTAATCAGGGATCTCATCTCCGTCATTCGTGCTCGTGACTATGCCGAAGCGAACCGGCGATATACTAATTTCAACGCCCGTCTCGAAGGTTCGTCGAAGACTGAACTTCGACAGCCCGTATACCAGCCGTGCTGCTGCCC…
			r81	ACCGGATGGCCGCGCTACCCGATAAAGAAGTGGGCCCTACGCAGTAATTTATGTCGACCAATGAAATTGCAGCCTCAGAGCTTATATAACTGTTTAGCTTTGTTATAAACTTGCTCCCTAAGTTTTAAAAATACACAAAATGTGGGATCCATTATTAAATGAATTTCCTGATTCAGTACATGGTCTCCGATGCATGCTCGCAATTAAATATTTGCAGCTAGTTGAAGAAACCTACGAACCTAATACCCTTGGTCACGACCTAATCAGGGATCTCATCTCCGTCATTCGTGCTCGTGACTATGCCGAAGCGAACCGGCGATATACTAATTTCAACGCCCGTCTCGAAGGTTCGTCGAAGACTGAACTTCGACAGCCCGTATACCAGCCGTGCTGCTGCCC…
			r83	ACCGGATGGCCGCGCTACCCGATAAAGAAGTGGGCCCTACGCAGTAATTTATGTCGACCAATGAAATTGCAGCCTCAGAGCTTATATAACTGTTTAGCTTTGTTATAAACTTGCTCCCTAAGTTTTAAAAATACACAAAATGTGGGATCCATTATTAAATGAATTTCCTGATTCAGTACATGGTCTCCGATGCATGCTCGCAATTAAATATTTGCAGCTAGTTGAAGAAACCTACGAACCTAATACCCTTGGTCACGACCTAATCAGGGATCTCATCTCCGTCATTCGTGCTCGTGACTATGCCGAAGCGAACCGGCGATATACTAATTTCAACGCCCGTCTCGAAGGTTCGTCGAAGACTGAACTTCGACAGCCCGTATACCAGCCGTGCTGCTGCCC…
			r86	ACCGGATGGCCGCGCTACCCGATAAAGAAGTGGGCCCTACGCAGTAATTTATGTCGACCAATGAAATTGCAGCCTCAGAGCTTATATAACTGTTTAGCTTTGTTATAAACTTGCTCCCTAAGTTTTAAAAATACACAAAATGTGGGATCCATTATTAAATGAATTTCCTGATTCAGTACATGGTCTCCGATGCATGCTCGCAATTAAATATTTGCAGCTAGTTGAAGAAACCTACGAACCTAATACCCTTGGTCACGACCTAATCAGGGATCTCATCTCTGTCATTCGTGCTCGTGACTATGCCGAAGCGAACCGGCGATATACTAATTTCAACGCCCGTCTCGAAGGTTCGTCGAAGACTGAACTTCGACAGCCCGTATACCAGCCGTGCTGCTGCCC…
			r95	ACCGGATGGCCGCGCTACCCGATAAAGAAGTGGGCCCTACGCAGTAATTTATGTCGACCAATGAAATTGCAGCCTCAGAGCTTATATAACTGTTTAGCTTTGTTATAAACTTGCTCCCTAAGTTTTAAAAATACACAAAATGTGGGATCCATTATTAAATGAATTTCCTGATTCAGTACATGGTCTCCGATGCATGCTCGCAATTAAATATTTGCAGCTAGTTGAAGAAACCTACGAACCTAATACCCTTGGTCACGACCTAATCAGGGATCTCATCTCCGTCATTCGTGCTCGTGACTATGCCGAAGCGAACCGGCGATATACTAATTTCAACGCCCGTCTCGAAGGTTCGTCGAAGACTGAACTTCGACAGCCCGTATACCAGCCGTGCTGCTGCCC…
			r96	ACCGGATGGCCGCGCTACCCGATAAAGAAGTGGGCCCTACGCAGTAATTTATGTCGACCAATGAAATTGCAGCCTCAGAGCTTATATAACTGTTTAGCTTTGTTATAAACTTGCTCCCTAAGTTTTAAAAATACACAAAATGTGGGATCCATTATTAAATGAATTTCCTGATTCAGTACATGGTCTCCGATGCATGCTCGCAATTAAATATTTGCAGCTAGTTGAAGAAACCTACGAACCTAATACCCTTGGTCACGACCTAATCAGGGATCTCATCTCCGTCATTCGTGCTCGTGACTATGCCGAAGCGAACCGGCGATATACTAATTTCAACGCCCGTCTCGAAGGTTCGTCGAAGACTGAACTTCGACAGCCCGTATACCAGCCGTGCTGCTGCCC…
			r98	ACCGGATGGCCGCGCTACCCGATAAAGAAGTGGGCCCTACGCAGTAATTTATGTCGACCAATGAAATTGCAGCCTCAGAGCTTATATAACTGTTTAGCTTTGTTATAAACTTGCTCCCTAAGTTTTAAAAATACACAAAATGTGGGATCCATTATTAAATGAATTTCCTGATTCAGTACATGGTCTCCGATGCATGCTCGCAATTAAATATTTGCAGCTAGTTGAAGAAACCTACGAACCTAATACCCTTGGTCACGACCTAATCAGGGATCTCATCTCCGTCATTCGTGCTCGTGACTATGCCGAAGCGAACCGGCGATATACTAATTTCAACGCCCGTCTCGAAGGTTCGTCGAAGACTGAACTTCGACAGCCCGTATACCAGCCGTGCTGCTGCCC…
			r99	ACCGGATGGCCGCGCTACCCGATAAAGAAGTGGGCCCTACGCAGTAATTTATGTCGACCAATGAAATTGCAGCCTCAGAGCTTATATAACTGTTTAGCTTTGTTATAAACTTGCTCCCTAAGTTTTAAAAATACACAAAATGTGGGATCCATTATTAAATGAATTTCCTGATTCAGTACATGGTCTCCGATGCATGCTCGCAATTAAATATTTGCAGCTAGTTGAAGAAACCTACGAACCTAATACCCTTGGTCACGACCTAATCAGGGATCTCATCTCCGTCATTCGTGCTCGTGACTATGCCGAAGCGAACCGGCGATATACTAATTTCAACGCCCGTCTCGAAGGTTCGTCGAAGACTGAACTTCGACAGCCCGTATACCAGCCGTGCTGCTGCCC…
			r106	ACCGGATGGCCGCGCTACCCGATAAAGAAGTGGGCCCTACGCAGTAATTTATGTCGACCAATGAAATTGCAGCCTCAGAGCTTATATAACTGTTTAGCTTTGTTATAAACTTGCTCCCTAAGTTTTAAAAATACACAAAATGTGGGATCCATTATTAAATGAATTTCCTGATTCAGTACATGGTCTCCGATGCATGCTCGCAATTAAATATTTGCAGCTAGTTGAAGAAACCTACGAACCTAATACCCTTGGTCACGACCTAATCAGGGATCTCATCTCCGTCATTCGTGCTCGTGACTATGCCGAAGCGAACCGGCGATATACTAATTTCAACGCCCGTCTCGAAGGTTCGTCGAAGACTGAACTTCGACAGCCCGTATACCAGCCGTGCTGCTGCCC…
			r107	ACCGGATGGCCGCGCTACCCGATAAAGAAGTGGGCCCTACGCAGTAATTTATGTCGACCAATGAAATTGCAGCCTCAGAGCTTATATAACTGTTTAGCTTTGTTATAAACTTGCTCCCTAAGTTTTAAAAATACACAAAATGTGGGATCCATTATTAAATGAATTTCCTGATTCAGTACATGGTCTCCGATGCATGCTCGCAATTAAATATTTGCAGCTAGTTGAAGAAACCTACGAACCTAATACCCTTGGTCACGACCTAATCAGGGATCTCATCTCCGTCATTCGTGCTCGTGACTATGCCGAAGCGAACCGGCGATATACTAATTTCAACGCCCGTCTCGAAGGTTCGTCGAAGACTGAACTTCGACAGCCCGTATACCAGCCGTGCTGCTGCCC…
			r108	ACCGGATGGCCGCGCTACCCGATAAAGAAGTGGGTCCTACGCAGTAATTTATGTCGACCAATGAAATTGCAGCCTCAGAGCTTATATAACTGTTTAGCTTTGTTATAAACTTGCTCCCTAAGTTTTAAAAATACACAAAATGTGGGATCCATTATTAAATGAATTTCCTGATTCAGTACATGGTCTCCGATGCATGCTCGCAATTAAATATTTGCAGCTAGTTGAAGAAACCTACGAACCTAATACCCTTGGTCACGACCTAATCAGGGATCTCATCTCCGTCATTCGTGCTCGTGACTATGCCGAAGCGAACCGGCGATATACTAATTTCAACGCCCGTCTCGAAGGTTCGTCGAAGACTGAACTTCGACAGCCCGTATACCAGCCGTGCTGCTGCCC…
			r110	ACCGGATGGCCGCGCTACCCGATAAAGAAGTGGGCCCTACGCAGTAATTTATGTCGACCAATGAAATTGCAGCCTCATAGCTTATATAACTGTTTAGCTTTGTTATAAACTTGCTCCCTAAGTTTTAAAAATACCCAAAATGTGGGATCCATTATTAAATGAATTTCCTGATTCAGTACATGGTCTCCGATGCATGCTCGCAATTAAATATTTGCAGCTAGTTGAAGAAACCTACGAACCTAATACCCTTGGTCACGACCTAATCAGGGATCTCATCTCCGTCATTCGTGCTCGTGACTATGCCGAAGCGAACCGGCGATATACTAATTTCAACGCCCGTCTCGAAGGTTCGTCGAAGACTGAACTTCGACAGCCCGTATACCAGCCGTGCTGCTGCCC…
			r111	ACCGGATGGCCGCGCTACCCGATAAAGAAGTGGGCCCTACGCAGTAATTTATGTCGACCAATGAAATTGCAGCCTCAGAGCTTATATAACTGTTTAGCTTTGTTATAAACTTGCTCCCTAAGTTTTAAAAATACACAAAATGTGGGATCCATTATTAAATGAATTTCCTGATTCAGTACATGGTCTCCGATGCATGCTCGCAATTAAATATTTGCAGCTAGTTGAAGAAACCTACGAACCTAATACCCTTGGTCACGACCTAATCAGGGATCTCATCTCTGTCATTCGTGCTCGTGACTATGCCGAAGCGAACCGGCGATATACTAATTTCAACGCCCGTCTCGAAGGTTCGTCGAAGACTGAACTTCGACAGCCCGTATACCAGCCGTGCTGCTGCCC…
			r113	ACCGGATGGCCGCGCTACCCGATAAAGAAGTGGGCCCTACGCAGTAAGTTATGTCGACCAATGAAATTGCAGCCTCAGAGCTTATATAACTGTTTAGCTTTGTTATAAACTTGCTCCCTAAGTTTTAAAAATACACAAAATGTGGGATCCATTATTAAATGAATTTCCTGATTCAGTACATGGTCTCCGATGCATGCTCGCAATTAAATATTTGCAGCTAGTTGAAGAAACCTACGAACCTAATACCCTTGGTCACGACCTAATCAGGGATCTCATCTCCGTCATTCGTGCTCGTGACTATGCCGAAGCGAACCGGCGATATACTAATTTCAACGCCCGTCTCGAAGGTTCGTCGAAGACTGAACTTCGACAGCCCGTATACCAGCCGTGCTGCTGCCC…
			r119	ACCGGATGGCCGCGCTACCCGATAAAGAAGTGGGTCCTACGCAGTAATTTATGTCGACCAATGAAATTGCAGCCTCAGAGCTTATATAACTGTTTAGCTTTGTTATAAACTTGTTCCCTAAGTTTTAAAAATACACAAAATGTGGGATCCATTATTAAATGAATTTCCTGATTCAGTACATGGTCTCCGATGCATGCTCGCAATTAAATATTTGCAGTTAGTTGAAGAAACCTACGAACCTAATACCCTTGGTCACGACCTAATCAGGGATCTCATCTCCGTCATTCGTGCTCGTGACTATGCCGAAGCGAACCGGCGATATACTAATTTCAACGCCCGTCTCGAAGGTTCGTCGAAGACTGAACTTCGACAGCCCGTATACCAGCCGTGCTGCTGCCC…
			r120	ACCGGATGGCCGCGCTACCCGATAAAGAAGTGGGCCCTACGCAGTAATTTATGTCGACCAATGAAATTGCAGCCTCAGAGCTTATATAACTGTTTAGCTTTGTTATAAACTTGCTCCCTAAGTTTTAAAAATACACAAAATGTGGGATCCATTATTAAATGAATTTCCTGATTCAGTACATGGTCTCCGATGCATGCTCGCAATTAAATATTTGCAGTTAGTTGAAGAAACCTACGAACCTAATACCCTTGGTCACGACTTAATTAGGGATCTCATCTCCGTCATTCGTGCTCGTGACTATGCCGAAGCGAACCGGCGATATACTAATTTCAACGCCCGTCTCGAAGGTTCGTCGAAGACTGAACTTCGACAGCCCGTATACCAGCCGTGCTGCTGCCC…
			r122	ACCGGATGGCCGCGCTCCCCGATAAAGAAGTGGGCCCTACGCAGTAATTTATGTCGACCAATGAAATTGCAGCCTCAGAGCTTATATAACTGTTTAGCTTTGTTATAAACTTGCTCCCTAAGTTTTAAAAATACACAAAATGTGGGATCCATTATTAAATGAATTTCCTGATTCAGTACATGGTCTCCGATGCATGCTCGCAATTAAATATTTGCAGCTAGTTGAAGAAACCTACGAACCTAATACCCTTGGTCACGACCTAATCCGGGATCTCATCTCCGTCATTCGTGCTCGTGACTATGCCGAAGCGAACCGGCGATATACTAATTTCAACGCCCGTCTCGAAGGTTCGTCGAAGACTGAACTTCGACAGCCCGTATACCAGCCGTGCTGCTGCCC…
